# Supplementary material for: The interrelationship between childhood emotional abuse and aggressive behavior in the Chinese adolescent population: a network perspective
Source: Child Adolesc Psychiatry Ment Health. 2025 Jun 14;19:68. doi: 10.1186/s13034-025-00931-3 (PMC12166585; doi:10.1186/s13034-025-00931-3)
Supplement: Supplementary file 2 — Supplementary Material 2 [file 13034_2025_931_MOESM2_ESM.xlsx]

## Sheet: total
	E1	E2	E3	E4	E5	P1	P2	P3	P4	P5	P6	P7	P8	V1	V2	V3	V4	V5	I1	I2	I3	I4	I5	I6	A1	A2	A3	A4	A5	A6	A7	H1	H2	H3	H4	H5	H6	H7	H8
E1	0	0.115753	0.176606	0.0182542	0.0116301	0	0	0.0048483	0.0138688	0	0	0	0	0	0	0	0	0	0	0.0374741	0	0.0188151	0	0.00379827	0	0	0	0	0	0	0	0	0.00905532	0	0	0	0	0	0.0228499
E2	0.115753	0	0.190172	0.13837	0.122672	0.00841938	0	0.0239679	0.0195212	0.0125357	0	0	0	-0.0283149	0	0	0	-0.00194101	0	0	0	0	0	0	0	0	0	0	0	0	0	0	0.0288099	0.0609278	0	0.0204758	0	0	0
E3	0.176606	0.190172	0	0.0210908	0.118428	0	0	0	0.0284927	0	-0.0325338	0	0	0	0	0	0	0	0	0.0104415	0.00445667	0	0.0190729	0	0	0.0349872	0.00305376	0	0	0	0	0	0.0250095	0.106307	0	0.0347355	0	0.0724514	0.0306807
E4	0.0182542	0.13837	0.0210908	0	0.140611	0	0.0160205	0.038273	0.00609882	0.0446505	0	0	0	0	0	0	0	-0.0199991	0	0	0	0.0175759	0	0	0	0	0	0.00533633	0	0	0	0	0	0	0	0	0	0	0
E5	0.0116301	0.122672	0.118428	0.140611	0	0	0	0	0.00301089	0	0	0	0.0209375	0	0	0	0	0	0.00700087	0	0	0	0	0	0	0	0.00239289	0	0	0.0315163	0	0	0.0397214	0	0.00166821	0.0456328	0	0	0
P1	0	0.00841938	0	0	0	0	0.115248	0.136715	0.0311245	0.125395	0.0572577	0.130464	0.156671	0	0.0173827	0.050146	0	-0.00186962	0	0.018854	0	0	0	0.00962177	0.0477967	0.0190806	0.0431944	0.00706005	0.0233656	0.00400391	0	0	0.0244346	0.0189097	0.00611184	0	0	0	0.0173658
P2	0	0	0	0.0160205	0	0.115248	0	0.128641	0	0.0558844	0.188572	0	0.0514883	0	0	0	0	0	0.114362	0	0	0.0755929	0	0.0322272	0	0.0047642	0	0	0	0	0	0	0	0	0.0219471	0	0	0	0.0168792
P3	0.0048483	0.0239679	0	0.038273	0	0.136715	0.128641	0	0	0.130023	0.0292733	0.075981	0	0	0	0.0178926	0	0	0.0855962	0	0	0.0171821	0	0.0548822	0	0.0528657	0.0639136	0.0437436	0	0	0.00702692	0	0	0	0.00166348	0	0	0	0.0104594
P4	0.0138688	0.0195212	0.0284927	0.00609882	0.00301089	0.0311245	0	0	0	0.0767358	0	0	0.035163	0	0	0	0	0	0.0478675	0.106959	0.0209405	0.0744926	0	0.00341202	0	0.0467483	0.129285	0	0.0471772	0.062748	0.0117059	0	0.00155477	0	0.0676229	0	0	0	0.0168888
P5	0	0.0125357	0	0.0446505	0	0.125395	0.0558844	0.130023	0.0767358	0	0.258239	0	0	0	0	0	0.0160696	0	0.0923984	0	0	0.00180552	-0.00412146	0	0	0.0264922	0.0433742	0	0.0375173	0.020064	0.00588477	0	0	0	0	0.0138721	0	0	0.0251559
P6	0	0	-0.0325338	0	0	0.0572577	0.188572	0.0292733	0	0.258239	0	0.0382649	0.0750562	0	0	0	0.0150535	0	0.0227504	0	0	0.0921031	-0.0592524	0.0357983	0	0	0	0	0	0	0	0	0	0	0	0	-0.0201919	0	0
P7	0	0	0	0	0	0.130464	0	0.075981	0	0	0.0382649	0	0.208292	0	0	0.0408997	0.0670552	0.0237725	0	0.00757001	0.0672638	0	0.0846751	0.0251745	0	0	0.00563307	0	0.0183048	0.026647	0.0324987	0	0	0	0.0267966	0	0	0	0
P8	0	0	0	0	0.0209375	0.156671	0.0514883	0	0.035163	0	0.0750562	0.208292	0	0	0	0	0.151892	0.0249859	0	0	0.0805443	0	0	0.0846539	0	0	0	0	0.000260219	0.0133471	0	0	0	0	0.0312578	0	0	0.0282048	0
V1	0	-0.0283149	0	0	0	0	0	0	0	0	0	0	0	0	0.0706528	0.172671	0	0.082103	0.0183713	0	0.0585758	0.00536857	0	0.0520206	0.0249221	0	0	0	0.0170161	0	0.16249	0.0512188	0	0	0.0120869	0	0	0	0
V2	0	0	0	0	0	0.0173827	0	0	0	0	0	0	0	0.0706528	0	0.131775	0.0141625	0	0	0	0.0396746	0	0	0	0.138425	0.0446765	0	-0.0721319	0	0.0256554	0	0.0655837	0.0879088	0.0344903	0.0378751	0.0841559	0	0.0174384	0
V3	0	0	0	0	0	0.050146	0	0.0178926	0	0	0	0.0408997	0	0.172671	0.131775	0	0.0273901	0	0	0.0486701	0.0345019	0.0265135	0.0145939	0.0294914	0.0366318	0.107018	0.00982354	0.0120475	0.0404912	0	0.071329	0.00448251	0.0667683	0	0	0	0	0	0.0327766
V4	0	0	0	0	0	0	0	0	0	0.0160696	0.0150535	0.0670552	0.151892	0	0.0141625	0.0273901	0	0.143698	0	0	0.0234021	0	0.00723105	0	0.0516832	0	0	-0.181706	0.0881445	0	0	0	0	0	0.0566374	0.0280636	0.0633498	0.00210852	0
V5	0	-0.00194101	0	-0.0199991	0	-0.00186962	0	0	0	0	0	0.0237725	0.0249859	0.082103	0	0	0.143698	0	-0.0156119	0	0	-0.0294196	0.01402	0	0	0	0	-0.0605415	0	0	0.0427019	-0.014756	-0.0196574	0	0	-0.0060836	0.11233	0	-0.0136055
I1	0	0	0	0	0.00700087	0	0.114362	0.0855962	0.0478675	0.0923984	0.0227504	0	0	0.0183713	0	0	0	-0.0156119	0	0.0738308	0.0341969	0.106062	0	0.0684365	0	0.0333527	0.0173653	0.0189714	0.00184126	0	0	0	0	0	0.0122159	0.00277982	0	0	0.0982338
I2	0.0374741	0	0.0104415	0	0	0.018854	0	0	0.106959	0	0	0.00757001	0	0	0	0.0486701	0	0	0.0738308	0	0.117514	0.00294914	0.0774258	0	0.0608327	0	0.0704575	0	0.0306624	0.0287386	0.00479464	0	0.0518544	0.00313409	0.00940992	0.0501045	0	0	0.0632882
I3	0	0	0.00445667	0	0	0	0	0	0.0209405	0	0	0.0672638	0.0805443	0.0585758	0.0396746	0.0345019	0.0234021	0	0.0341969	0.117514	0	0.00261151	0.127575	0.0201191	0	0	0	-0.0150337	0.0867868	0	0.00783924	0	0	0	0.102577	0.0282415	0.00435896	0.00957912	0.0689227
I4	0.0188151	0	0	0.0175759	0	0	0.0755929	0.0171821	0.0744926	0.00180552	0.0921031	0	0	0.00536857	0	0.0265135	0	-0.0294196	0.106062	0.00294914	0.00261151	0	0	0.0632173	0	0	0	0	0	0	0	0.0224531	0.0136606	0	0.0395756	0.0361371	0	0.0167984	0.0721164
I5	0	0	0.0190729	0	0	0	0	0	0	-0.00412146	-0.0592524	0.0846751	0	0	0	0.0145939	0.00723105	0.01402	0	0.0774258	0.127575	0	0	0	0	0.0184408	0	-0.0236337	0.126827	0.105897	0.0452761	0	0	0.0194548	0	0.00408809	0.124062	0.136531	0.0058828
I6	0.00379827	0	0	0	0	0.00962177	0.0322272	0.0548822	0.00341202	0	0.0357983	0.0251745	0.0846539	0.0520206	0	0.0294914	0	0	0.0684365	0	0.0201191	0.0632173	0	0	0	0	0	0	0.00225162	0	0	0	0	0	0	0	0	0	0.0880654
A1	0	0	0	0	0	0.0477967	0	0	0	0	0	0	0	0.0249221	0.138425	0.0366318	0.0516832	0	0	0.0608327	0	0	0	0	0	0.0721295	0.0488193	0	0.0474071	0.0106558	0.0349227	0.0466353	0.024414	0.041913	0	0	0.0105626	0	0
A2	0	0	0.0349872	0	0	0.0190806	0.0047642	0.0528657	0.0467483	0.0264922	0	0	0	0	0.0446765	0.107018	0	0	0.0333527	0	0	0	0.0184408	0	0.0721295	0	0.221359	0	0.0561517	0.0880107	0	0	0.0512948	0.0600316	0	0	0	0	0.0262854
A3	0	0	0.00305376	0	0.00239289	0.0431944	0	0.0639136	0.129285	0.0433742	0	0.00563307	0	0	0	0.00982354	0	0	0.0173653	0.0704575	0	0	0	0	0.0488193	0.221359	0	0.00985076	0.0232836	0.154405	0.151236	0	0	0.0974619	0	0	0	0	0.038398
A4	0	0	0	0.00533633	0	0.00706005	0	0.0437436	0	0	0	0	0	0	-0.0721319	0.0120475	-0.181706	-0.0605415	0.0189714	0	-0.0150337	0	-0.0236337	0	0	0	0.00985076	0	-0.00982181	0	0.0520921	0	0	-0.0115665	0	-0.00608998	-0.0975582	0	0
A5	0	0	0	0	0	0.0233656	0	0	0.0471772	0.0375173	0	0.0183048	0.000260219	0.0170161	0	0.0404912	0.0881445	0	0.00184126	0.0306624	0.0867868	0	0.126827	0.00225162	0.0474071	0.0561517	0.0232836	-0.00982181	0	0.0648561	0.0369512	0.0489833	0.0230602	0.0232828	0.0558206	0.0935786	0	0	0.113375
A6	0	0	0	0	0.0315163	0.00400391	0	0	0.062748	0.020064	0	0.026647	0.0133471	0	0.0256554	0	0	0	0	0.0287386	0	0	0.105897	0	0.0106558	0.0880107	0.154405	0	0.0648561	0	0.084281	0	0.0297541	0.137016	0.00305846	0.0641968	0.0309412	0.0667134	0.0664637
A7	0	0	0	0	0	0	0	0.00702692	0.0117059	0.00588477	0	0.0324987	0	0.16249	0	0.071329	0	0.0427019	0	0.00479464	0.00783924	0	0.0452761	0	0.0349227	0	0.151236	0.0520921	0.0369512	0.084281	0	0	0	0	0	0	0.00816361	0.117573	0.107034
H1	0	0	0	0	0	0	0	0	0	0	0	0	0	0.0512188	0.0655837	0.00448251	0	-0.014756	0	0	0	0.0224531	0	0	0.0466353	0	0	0	0.0489833	0	0	0	0.174297	0	0.044419	0.0763259	0	0.00797807	0.0467912
H2	0.00905532	0.0288099	0.0250095	0	0.0397214	0.0244346	0	0	0.00155477	0	0	0	0	0	0.0879088	0.0667683	0	-0.0196574	0	0.0518544	0	0.0136606	0	0	0.024414	0.0512948	0	0	0.0230602	0.0297541	0	0.174297	0	0.247602	0.0434492	0.1303	0	0	0.024196
H3	0	0.0609278	0.106307	0	0	0.0189097	0	0	0	0	0	0	0	0	0.0344903	0	0	0	0	0.00313409	0	0	0.0194548	0	0.041913	0.0600316	0.0974619	-0.0115665	0.0232828	0.137016	0	0	0.247602	0	0.00369333	0.123534	0	0.059588	0
H4	0	0	0	0	0.00166821	0.00611184	0.0219471	0.00166348	0.0676229	0	0	0.0267966	0.0312578	0.0120869	0.0378751	0	0.0566374	0	0.0122159	0.00940992	0.102577	0.0395756	0	0	0	0	0	0	0.0558206	0.00305846	0	0.044419	0.0434492	0.00369333	0	0.104768	0.0740204	0.0439316	0.0434552
H5	0	0.0204758	0.0347355	0	0.0456328	0	0	0	0	0.0138721	0	0	0	0	0.0841559	0	0.0280636	-0.0060836	0.00277982	0.0501045	0.0282415	0.0361371	0.00408809	0	0	0	0	-0.00608998	0.0935786	0.0641968	0	0.0763259	0.1303	0.123534	0.104768	0	0	0.213637	0.0306073
H6	0	0	0	0	0	0	0	0	0	0	-0.0201919	0	0	0	0	0	0.0633498	0.11233	0	0	0.00435896	0	0.124062	0	0.0105626	0	0	-0.0975582	0	0.0309412	0.00816361	0	0	0	0.0740204	0	0	0.0879668	0
H7	0	0	0.0724514	0	0	0	0	0	0	0	0	0	0.0282048	0	0.0174384	0	0.00210852	0	0	0	0.00957912	0.0167984	0.136531	0	0	0	0	0	0	0.0667134	0.117573	0.00797807	0	0.059588	0.0439316	0.213637	0.0879668	0	0.00726874
H8	0.0228499	0	0.0306807	0	0	0.0173658	0.0168792	0.0104594	0.0168888	0.0251559	0	0	0	0	0	0.0327766	0	-0.0136055	0.0982338	0.0632882	0.0689227	0.0721164	0.0058828	0.0880654	0	0.0262854	0.038398	0	0.113375	0.0664637	0.107034	0.0467912	0.024196	0	0.0434552	0.0306073	0	0.00726874	0
Supplementary file 1: Correlation coefficients of each node in the network analysis of full participants.
