# Supplementary material for: The interrelationship between childhood emotional abuse and aggressive behavior in the Chinese adolescent population: a network perspective
Source: Child Adolesc Psychiatry Ment Health. 2025 Jun 14;19:68. doi: 10.1186/s13034-025-00931-3 (PMC12166585; doi:10.1186/s13034-025-00931-3)
Supplement: Supplementary file 3 — Supplementary Material 3 [file 13034_2025_931_MOESM3_ESM.xlsx]

## Sheet: Sheet1
	E1	E2	E3	E4	E5	P1	P2	P3	P4	P5	P6	P7	P8	V1	V2	V3	V4	V5	I1	I2	I3	I4	I5	I6	A1	A2	A3	A4	A5	A6	A7	H1	H2	H3	H4	H5	H6	H7	H8
E1	0	0.157646	0.1092	0.0513682	0.00330836	0	0	0	0	0.00407374	0	0	0	0	0	0.0196579	-0.00894134	0	0.0158066	0.0159344	0	0.00156429	0	0.0410092	0	0	0	0	0	0	0	0	0.00675262	0	0	0	0	0	0.0398096
E2	0.157646	0	0.134367	0.118601	0.151047	0	0	0.029869	0.00449627	0	0	0	0	-0.0586239	0	0	0	0	0	0	0	0.0208873	0	0	0	0	0	0	0	0	0	0	0.0053507	0.0415124	0	0.0134406	0	0	0
E3	0.1092	0.134367	0	0	0.183457	0	0	0	0	0	0	0	0	0	0	0	0	0	0	0	0	0	0	0	0	0.0199684	0	0	0	0	0	0	0	0.0709576	0	0.0206784	0	0.0457071	0
E4	0.0513682	0.118601	0	0	0.141226	0.00553292	0	0.0631817	0	0.0047061	0	0	0	0	0	0	0	0	0	0	0	0.0187881	0	0	0	0	0	0	0	0	0	0	0	0	0	0	0	0	0
E5	0.00330836	0.151047	0.183457	0.141226	0	0	0	0.00694527	0	0	0	0	0	0	0	0	0	0	0.0355289	0	0	0	0	0	0	0	0	0	0	0.0334465	0	0	0.0521974	0	0	0.0371267	0	0	0.00291141
P1	0	0	0	0.00553292	0	0	0.108671	0.0718666	0.0604751	0.0745469	0.0760483	0.150166	0.101903	0	0.0170875	0.0516669	0	0	0	0.0525709	0.0146885	0	0	0.0098491	0.0560881	0.00445567	0.0772657	0	0	0.0455239	0	0	0.0109976	0.0224496	0.0394684	0	0	0	0
P2	0	0	0	0	0	0.108671	0	0.107725	0	0.0636509	0.173364	0	0.00630331	0	0	0	0	0	0.0731323	0	0	0.0973333	0	0.00755472	0	0.0519755	0.00715099	0	0.00801808	0	0.013449	0	0	0.0167037	0.0350595	0.0231454	0	0	0.024583
P3	0	0.029869	0	0.0631817	0.00694527	0.0718666	0.107725	0	0	0.126311	0.0538167	0.0536575	0.00928742	0	0	0	0	0	0.124799	0	0	0.0470768	0	0	0	0.0986218	0.119482	0.0303406	0	0	0	0	0	0	0.0133027	0	0	0	0.0135482
P4	0	0.00449627	0	0	0	0.0604751	0	0	0	0.0764061	0	0	0.0258245	0	0	0	0	0	0.0560142	0.0945815	0.0139782	0.0955602	0	0	0.0217049	0.117569	0.10208	0	0.0349769	0.0549355	0.0221294	0	0.00158862	0.011455	0.0269655	0	0	0.0331062	0.00189033
P5	0.00407374	0	0	0.0047061	0	0.0745469	0.0636509	0.126311	0.0764061	0	0.337821	0	0	0	0	0	0	0	0.114839	0.0316908	0	0	0	0.00383151	0	0.0214174	0.02693	0	0.00585894	0.0281526	0.00264133	0	0	0	0	0.0535496	0	0	0
P6	0	0	0	0	0	0.0760483	0.173364	0.0538167	0	0.337821	0	0.042259	0.0147221	0	0	0	0.0089643	0	0.0098377	0	0	0.122926	0	0.0134713	0	0	0	0	0	0	0.0192724	0	0	0	0	0	0	0	0
P7	0	0	0	0	0	0.150166	0	0.0536575	0	0	0.042259	0	0.189929	0	0	0.0389515	0.0671225	0.0152412	0	0	0.040012	0	0.118495	0.0314473	0	0	0	0	0.0058288	0.0239607	0.0432995	0	0	0	0.0549417	0.01308	0	0	0
P8	0	0	0	0	0	0.101903	0.00630331	0.00928742	0.0258245	0	0.0147221	0.189929	0	0.00712186	0	0	0.15843	0.0644149	0	0	0.0305225	0	0.0224309	0.0770465	0.010973	0.0375067	0.00381719	0	0.0142717	0.0362491	0.0418343	0	0	0	0.0123706	0.0525052	0.0202551	0.0693273	0.00434437
V1	0	-0.0586239	0	0	0	0	0	0	0	0	0	0	0.00712186	0	0.0621217	0.123745	0	0.105173	0	0	0.0591192	0	0.0195263	0.0372405	0.0250397	0	0	0	0.0112046	0	0.172259	0.0497714	0	0	0.0112947	0	0	0	0
V2	0	0	0	0	0	0.0170875	0	0	0	0	0	0	0	0.0621217	0	0.114209	0.028156	0	0	0	0.021514	0	0	0	0.120455	0.0551986	0.00467724	-0.0487013	0	0.0238163	0	0.100119	0.0629813	0.030906	0.0773055	0.076156	0	0	0
V3	0.0196579	0	0	0	0	0.0516669	0	0	0	0	0	0.0389515	0	0.123745	0.114209	0	0.0221023	0	0	0.0377725	0.0589994	0.0217673	0.0208441	0.0286814	0.0638211	0.0621261	0	0	0.0277163	0	0.0647079	0.0518482	0.0555853	0.00936037	0	0	0	0	0.0240995
V4	-0.00894134	0	0	0	0	0	0	0	0	0	0.0089643	0.0671225	0.15843	0	0.028156	0.0221023	0	0.108829	0	0.00156469	0.0212765	0	0	0	0	0	0	-0.181531	0.0994037	0	0	0	0.010081	0	0.0619135	0.0329686	0.0961225	0	0
V5	0	0	0	0	0	0	0	0	0	0	0	0.0152412	0.0644149	0.105173	0	0	0.108829	0	-0.00685792	0	0	-0.0151367	0	0	0	0	0	-0.0874176	0.0251473	0	0.0470743	0	0	0	0	0	0.108987	0	0
I1	0.0158066	0	0	0	0.0355289	0	0.0731323	0.124799	0.0560142	0.114839	0.0098377	0	0	0	0	0	0	-0.00685792	0	0.0679245	0.0112018	0.0669503	0	0.0944333	0	0.0615685	0.0102544	0.00590599	0	0.0154471	0	0	0	0	0.00816309	0	0	0	0.101714
I2	0.0159344	0	0	0	0	0.0525709	0	0	0.0945815	0.0316908	0	0	0	0	0	0.0377725	0.00156469	0	0.0679245	0	0.132442	0	0.0231943	0.013949	0.0618565	0	0.0100165	0	0.0360701	0.032274	0.0158157	0	0.057404	0	0	0.0427031	0	0	0.0912858
I3	0	0	0	0	0	0.0146885	0	0	0.0139782	0	0	0.040012	0.0305225	0.0591192	0.021514	0.0589994	0.0212765	0	0.0112018	0.132442	0	0	0.145638	0.000839171	0	0	0	-0.0147215	0.068674	0.01947	0.0132053	0	0.0370337	0.00831564	0.116154	0	0	0.0320782	0.0835319
I4	0.00156429	0.0208873	0	0.0187881	0	0	0.0973333	0.0470768	0.0955602	0	0.122926	0	0	0	0	0.0217673	0	-0.0151367	0.0669503	0	0	0	0	0.0621878	0	0	0	0	0	0	0	0	0	0	0.0423891	0.0312669	0	0.00622329	0.0759028
I5	0	0	0	0	0	0	0	0	0	0	0	0.118495	0.0224309	0.0195263	0	0.0208441	0	0	0	0.0231943	0.145638	0	0	0.0167615	0	0	0	-0.024864	0.145533	0.0664508	0	0	0.0323094	0.0379328	0	0	0.0845058	0.146535	0.0301946
I6	0.0410092	0	0	0	0	0.0098491	0.00755472	0	0	0.00383151	0.0134713	0.0314473	0.0770465	0.0372405	0	0.0286814	0	0	0.0944333	0.013949	0.000839171	0.0621878	0.0167615	0	0	0	0	0	0.0115758	0.0104864	0.00141926	0	0	0	0	0	0	0	0.121559
A1	0	0	0	0	0	0.0560881	0	0	0.0217049	0	0	0	0.010973	0.0250397	0.120455	0.0638211	0	0	0	0.0618565	0	0	0	0	0	0.0130102	0.0409307	-0.0202046	0.0724493	0.0136779	0.0224337	0.0686245	0.0366859	0.0416431	0	0	0.0165204	0	0
A2	0	0	0.0199684	0	0	0.00445567	0.0519755	0.0986218	0.117569	0.0214174	0	0	0.0375067	0	0.0551986	0.0621261	0	0	0.0615685	0	0	0	0	0	0.0130102	0	0.153197	0	0.0830664	0.0433659	0	0	0.0490708	0.0527109	0.0145085	0	0	0	0.0195267
A3	0	0	0	0	0	0.0772657	0.00715099	0.119482	0.10208	0.02693	0	0	0.00381719	0	0.00467724	0	0	0	0.0102544	0.0100165	0	0	0	0	0.0409307	0.153197	0	0	0.0585751	0.129472	0.15352	0	0	0.0838159	0	0	0	0	0.0553915
A4	0	0	0	0	0	0	0	0.0303406	0	0	0	0	0	0	-0.0487013	0	-0.181531	-0.0874176	0.00590599	0	-0.0147215	0	-0.024864	0	-0.0202046	0	0	0	-0.0163136	0	0	0	0	0	0	-0.0128571	-0.10381	0	0
A5	0	0	0	0	0	0	0.00801808	0	0.0349769	0.00585894	0	0.0058288	0.0142717	0.0112046	0	0.0277163	0.0994037	0.0251473	0	0.0360701	0.068674	0	0.145533	0.0115758	0.0724493	0.0830664	0.0585751	-0.0163136	0	0.0677993	0.0205017	0.0356485	0.039062	0.0523967	0.0394321	0.0673019	0.000906296	0	0.0517744
A6	0	0	0	0	0.0334465	0.0455239	0	0	0.0549355	0.0281526	0	0.0239607	0.0362491	0	0.0238163	0	0	0	0.0154471	0.032274	0.01947	0	0.0664508	0.0104864	0.0136779	0.0433659	0.129472	0	0.0677993	0	0.100611	0	0.038529	0.115786	0	0.0796971	0.0259157	0.00574876	0.0927716
A7	0	0	0	0	0	0	0.013449	0	0.0221294	0.00264133	0.0192724	0.0432995	0.0418343	0.172259	0	0.0647079	0	0.0470743	0	0.0158157	0.0132053	0	0	0.00141926	0.0224337	0	0.15352	0	0.0205017	0.100611	0	0	0	0	0	0.0138783	0.0125277	0.0559669	0.0963174
H1	0	0	0	0	0	0	0	0	0	0	0	0	0	0.0497714	0.100119	0.0518482	0	0	0	0	0	0	0	0	0.0686245	0	0	0	0.0356485	0	0	0	0.131795	0	0	0.0836677	0	0	0.0491348
H2	0.00675262	0.0053507	0	0	0.0521974	0.0109976	0	0	0.00158862	0	0	0	0	0	0.0629813	0.0555853	0.010081	0	0	0.057404	0.0370337	0	0.0323094	0	0.0366859	0.0490708	0	0	0.039062	0.038529	0	0.131795	0	0.262516	0.052435	0.081353	0	0.0161745	0.0111801
H3	0	0.0415124	0.0709576	0	0	0.0224496	0.0167037	0	0.011455	0	0	0	0	0	0.030906	0.00936037	0	0	0	0	0.00831564	0	0.0379328	0	0.0416431	0.0527109	0.0838159	0	0.0523967	0.115786	0	0	0.262516	0	0	0.0781141	0	0.0552242	0
H4	0	0	0	0	0	0.0394684	0.0350595	0.0133027	0.0269655	0	0	0.0549417	0.0123706	0.0112947	0.0773055	0	0.0619135	0	0.00816309	0	0.116154	0.0423891	0	0	0	0.0145085	0	0	0.0394321	0	0	0	0.052435	0	0	0.106742	0.0733545	0.0369203	0.0644994
H5	0	0.0134406	0.0206784	0	0.0371267	0	0.0231454	0	0	0.0535496	0	0.01308	0.0525052	0	0.076156	0	0.0329686	0	0	0.0427031	0	0.0312669	0	0	0	0	0	-0.0128571	0.0673019	0.0796971	0.0138783	0.0836677	0.081353	0.0781141	0.106742	0	0	0.24696	0.0262794
H6	0	0	0	0	0	0	0	0	0	0	0	0	0.0202551	0	0	0	0.0961225	0.108987	0	0	0	0	0.0845058	0	0.0165204	0	0	-0.10381	0.000906296	0.0259157	0.0125277	0	0	0	0.0733545	0	0	0.0826309	0
H7	0	0	0.0457071	0	0	0	0	0	0.0331062	0	0	0	0.0693273	0	0	0	0	0	0	0	0.0320782	0.00622329	0.146535	0	0	0	0	0	0	0.00574876	0.0559669	0	0.0161745	0.0552242	0.0369203	0.24696	0.0826309	0	0.0201304
H8	0.0398096	0	0	0	0.00291141	0	0.024583	0.0135482	0.00189033	0	0	0	0.00434437	0	0	0.0240995	0	0	0.101714	0.0912858	0.0835319	0.0759028	0.0301946	0.121559	0	0.0195267	0.0553915	0	0.0517744	0.0927716	0.0963174	0.0491348	0.0111801	0	0.0644994	0.0262794	0	0.0201304	0
Supplementary file 2: Correlation coefficients of each node in the network analysis of male participants.
