# Supplementary material for: The interrelationship between childhood emotional abuse and aggressive behavior in the Chinese adolescent population: a network perspective
Source: Child Adolesc Psychiatry Ment Health. 2025 Jun 14;19:68. doi: 10.1186/s13034-025-00931-3 (PMC12166585; doi:10.1186/s13034-025-00931-3)
Supplement: Supplementary file 4 — Supplementary Material 4 [file 13034_2025_931_MOESM4_ESM.xlsx]

## Sheet: Sheet1
	E1	E2	E3	E4	E5	P1	P2	P3	P4	P5	P6	P7	P8	V1	V2	V3	V4	V5	I1	I2	I3	I4	I5	I6	A1	A2	A3	A4	A5	A6	A7	H1	H2	H3	H4	H5	H6	H7	H8
E1	0	0.0562901	0.188883	0	0	0	0	0	0.0188824	0	0	0	0	0	0	0	0	0	0	0.00710914	0	0	0	0	0	0	0	0	0	0	0	0	0	0	0	0	0	0	0
E2	0.0562901	0	0.202644	0.110125	0.0847481	0.0195115	0	0	0.00520908	0.0412915	0	0.00260754	0	0	0	0	0	0	0	0	0	0	0	0	0	0	0	0	0	0	0	0	0.0349842	0.0663427	0	0.0150455	0	0.00932281	0
E3	0.188883	0.202644	0	0.052604	0.0637303	0	0	0	0.0668411	0	0	0	0	0	0.0120437	0	0	0	0	0.0323026	0.034671	0.0320239	0.0289559	0	0	0.0064169	0	0	0.00879759	0	0	0	0.0591204	0.124071	0	0.0248717	0	0.0563631	0.0574319
E4	0	0.110125	0.052604	0	0.092709	0	0.00872033	0	0.00979793	0.0399562	0	0	0	0	0	0	0	0	0	0	0	0	0	0	0	0.00392216	0	0	0	0	0	0	0	0	0	0	0	0	0
E5	0	0.0847481	0.0637303	0.092709	0	0	0	0	0	0	0	0	0.0259208	0	0	0	0	0	0	0	0	0	0	0	0	0	0.01019	0	0	0.0127765	0	0	0.0162638	0.000207369	0.0165971	0.0439723	0	0	0
P1	0	0.0195115	0	0	0	0	0.0613132	0.194832	0	0.140506	0	0.0985844	0.133582	0	0	0.022945	0	0	0.00675571	0.0264766	0	0	0	0	0.00143526	0.0738546	0.0523793	0	0.0490808	0.0209721	0	0	0.0310295	0.0134475	0	0	0	0	0.01566
P2	0	0	0	0.00872033	0	0.0613132	0	0.163001	0	0.0305074	0.0585467	0	0.0493808	0	0	0	0	0	0.146969	0	0	0.0400734	0	0	0	0.00864615	0	0	0	0	0	0	0	0	0	0	0	0	0.00195495
P3	0	0	0	0	0	0.194832	0.163001	0	0	0.119942	0.0352332	0.0775821	0	0	0	0.0442032	0	0	0.0308148	0	0.0212822	0	0	0.106203	0	0	0.0102332	0	0	0	0.0226801	0	0	0	0	0	0	0	0.0023784
P4	0.0188824	0.00520908	0.0668411	0.00979793	0	0	0	0	0	0.0440642	0	0	0.0104984	0.0121815	0	0	0	0	0.0235072	0.112282	0.0132957	0.025337	0	0	0	0	0.151189	0	0.0497404	0.081911	0	0	0	0	0.07393	0	0	0	0.0253092
P5	0	0.0412915	0	0.0399562	0	0.140506	0.0305074	0.119942	0.0440642	0	0.101184	0	0	0	0	0	0.00783075	0	0.0581806	0	0	0.0058485	0	0	0	0.0267824	0.0705218	0	0.049869	0.0212757	0	0	0	0	0	0	0	0	0.0330192
P6	0	0	0	0	0	0	0.0585467	0.0352332	0	0.101184	0	0	0.084058	0	0	0	0	0	0.0212428	0	0	0.0284647	0	0	0	0	0	0	0	0	0	0	0	0	0	0	0	0	0
P7	0	0.00260754	0	0	0	0.0985844	0	0.0775821	0	0	0	0	0.198731	0	0	0.0305325	0.0503432	0	0	0.0319232	0.0708028	0	0.0578714	0	0	0	0.0361982	0	0.0176919	0.0261107	0.0070342	0	0	0	0	0	0	0	0
P8	0	0	0	0	0.0259208	0.133582	0.0493808	0	0.0104984	0	0.084058	0.198731	0	0	0	0	0.0904887	0	0	0	0.0810284	0	0.00684786	0.0154952	0	0	0	0	0	0.0395293	0	0	0	0	0.018735	0	0	0.00612158	0
V1	0	0	0	0	0	0	0	0	0.0121815	0	0	0	0	0	0.0641676	0.189734	0	0.00154613	0.0375457	0	0.0418543	0.0122613	0	0.0355413	0.012443	0	0	0	0.0136725	0	0.135346	0.022822	0	0	0	0	0	0	0
V2	0	0	0.0120437	0	0	0	0	0	0	0	0	0	0	0.0641676	0	0.129393	0	0	0	0	0.0372546	0	0	0	0.132209	0.0286276	0	-0.023606	0.0419951	0.0254158	0	0.0205397	0.107181	0.0367271	0	0.0720354	0	0.0381556	0
V3	0	0	0	0	0	0.022945	0	0.0442032	0	0	0	0.0305325	0	0.189734	0.129393	0	0.0162978	0	0.0378257	0.0455672	0.00896595	0.00223255	0.019452	0.0229506	0.00528028	0.135958	0.0363938	0	0.047701	0	0.0727861	0	0.0645099	0	0	0	0	0.0148595	0.0307763
V4	0	0	0	0	0	0	0	0	0	0.00783075	0	0.0503432	0.0904887	0	0	0.0162978	0	0.117307	0	0.00664059	0.00873975	0	0.0830626	0.0173769	0.0584058	0	0	-0.116582	0.062741	0	0	0	0	0	0.0304683	0.0136381	0.0283591	0.0266817	0
V5	0	0	0	0	0	0	0	0	0	0	0	0	0	0.00154613	0	0	0.117307	0	0	0	0	0	0.0219621	0	0	0	0	0	0	0	0	0	0	0	0	0	0.0581346	0	0
I1	0	0	0	0	0	0.00675571	0.146969	0.0308148	0.0235072	0.0581806	0.0212428	0	0	0.0375457	0	0.0378257	0	0	0	0.0617534	0.02639	0.113107	0	0.0268668	0	0	0.025941	0	0.00897381	0	0	0	0	0	0	0.0148846	0	0	0.0824642
I2	0.00710914	0	0.0323026	0	0	0.0264766	0	0	0.112282	0	0	0.0319232	0	0	0	0.0455672	0.00664059	0	0.0617534	0	0.101055	0.0446437	0.0677592	0	0.0462396	0.0268939	0.0876309	0	0.0318103	0.00108304	0	0.0125609	0.0246703	0.0140872	0.0425483	0.0329228	0	0.00293329	0.0398731
I3	0	0	0.034671	0	0	0	0	0.0212822	0.0132957	0	0	0.0708028	0.0810284	0.0418543	0.0372546	0.00896595	0.00873975	0	0.02639	0.101055	0	0.0302186	0.125235	0.0177063	0	0	0	0	0.0918345	0	0.0018841	0	0	0	0.0759123	0.0533127	0.007086	0	0.0400511
I4	0	0	0.0320239	0	0	0	0.0400734	0	0.025337	0.0058485	0.0284647	0	0	0.0122613	0	0.00223255	0	0	0.113107	0.0446437	0.0302186	0	0.0153724	0.0609859	0	0	0	0	0	0.0140145	0	0.0186343	0.038415	0	0.0122179	0.00983095	0	0	0.0509301
I5	0	0	0.0289559	0	0	0	0	0	0	0	0	0.0578714	0.00684786	0	0	0.019452	0.0830626	0.0219621	0	0.0677592	0.125235	0.0153724	0	0	0	0	0	0	0.104159	0.0950666	0.0706754	0	0	0	0	0	0.112627	0.0955401	0.00652443
I6	0	0	0	0	0	0	0	0.106203	0	0	0	0	0.0154952	0.0355413	0	0.0229506	0.0173769	0	0.0268668	0	0.0177063	0.0609859	0	0	0	0	0	0	0.00294655	0	0	0	0	0	0	0	0	0	0.0470066
A1	0	0	0	0	0	0.00143526	0	0	0	0	0	0	0	0.012443	0.132209	0.00528028	0.0584058	0	0	0.0462396	0	0	0	0	0	0.117764	0.0561545	0	0.0155066	0.0109279	0.0355143	0.000381607	0.010269	0.0263831	0	0.0482377	0	0.00945185	0
A2	0	0	0.0064169	0.00392216	0	0.0738546	0.00864615	0	0	0.0267824	0	0	0	0	0.0286276	0.135958	0	0	0	0.0268939	0	0	0	0	0.117764	0	0.227045	0	0.0369017	0.0961579	0.00191521	0	0.0495747	0.0633836	0	0	0	0	0.0410926
A3	0	0	0	0	0.01019	0.0523793	0	0.0102332	0.151189	0.0705218	0	0.0361982	0	0	0	0.0363938	0	0	0.025941	0.0876309	0	0	0	0	0.0561545	0.227045	0	0	0.00172938	0.143867	0.133116	0	0	0.101104	0	0	0	0	0.0384975
A4	0	0	0	0	0	0	0	0	0	0	0	0	0	0	-0.023606	0	-0.116582	0	0	0	0	0	0	0	0	0	0	0	0	0	0.0397426	0	0	0	0	0	-0.0439255	0	0
A5	0	0	0.00879759	0	0	0.0490808	0	0	0.0497404	0.049869	0	0.0176919	0	0.0136725	0.0419951	0.047701	0.062741	0	0.00897381	0.0318103	0.0918345	0	0.104159	0.00294655	0.0155066	0.0369017	0.00172938	0	0	0.0724718	0.0465329	0.0495447	0	0	0.069614	0.108686	0	0.00415534	0.153779
A6	0	0	0	0	0.0127765	0.0209721	0	0	0.081911	0.0212757	0	0.0261107	0.0395293	0	0.0254158	0	0	0	0	0.00108304	0	0.0140145	0.0950666	0	0.0109279	0.0961579	0.143867	0	0.0724718	0	0.0624625	0	0.0267502	0.150066	0.0199593	0.0387912	0.00916528	0.0985165	0.0538514
A7	0	0	0	0	0	0	0	0.0226801	0	0	0	0.0070342	0	0.135346	0	0.0727861	0	0	0	0	0.0018841	0	0.0706754	0	0.0355143	0.00191521	0.133116	0.0397426	0.0465329	0.0624625	0	0	0	0	0	0	0	0.137331	0.10303
H1	0	0	0	0	0	0	0	0	0	0	0	0	0	0.022822	0.0205397	0	0	0	0	0.0125609	0	0.0186343	0	0	0.000381607	0	0	0	0.0495447	0	0	0	0.197885	0	0.062345	0.0675493	0	0.00835384	0.0350763
H2	0	0.0349842	0.0591204	0	0.0162638	0.0310295	0	0	0	0	0	0	0	0	0.107181	0.0645099	0	0	0	0.0246703	0	0.038415	0	0	0.010269	0.0495747	0	0	0	0.0267502	0	0.197885	0	0.20647	0.0258089	0.1643	0	0	0.0317529
H3	0	0.0663427	0.124071	0	0.000207369	0.0134475	0	0	0	0	0	0	0	0	0.0367271	0	0	0	0	0.0140872	0	0	0	0	0.0263831	0.0633836	0.101104	0	0	0.150066	0	0	0.20647	0	0.0018437	0.160471	0	0.060124	0
H4	0	0	0	0	0.0165971	0	0	0	0.07393	0	0	0	0.018735	0	0	0	0.0304683	0	0	0.0425483	0.0759123	0.0122179	0	0	0	0	0	0	0.069614	0.0199593	0	0.062345	0.0258089	0.0018437	0	0.10143	0.0468579	0.0480137	0.0191559
H5	0	0.0150455	0.0248717	0	0.0439723	0	0	0	0	0	0	0	0	0	0.0720354	0	0.0136381	0	0.0148846	0.0329228	0.0533127	0.00983095	0	0	0.0482377	0	0	0	0.108686	0.0387912	0	0.0675493	0.1643	0.160471	0.10143	0	0	0.160713	0.0357983
H6	0	0	0	0	0	0	0	0	0	0	0	0	0	0	0	0	0.0283591	0.0581346	0	0	0.007086	0	0.112627	0	0	0	0	-0.0439255	0	0.00916528	0	0	0	0	0.0468579	0	0	0.0659845	0
H7	0	0.00932281	0.0563631	0	0	0	0	0	0	0	0	0	0.00612158	0	0.0381556	0.0148595	0.0266817	0	0	0.00293329	0	0	0.0955401	0	0.00945185	0	0	0	0.00415534	0.0985165	0.137331	0.00835384	0	0.060124	0.0480137	0.160713	0.0659845	0	0.00222353
H8	0	0	0.0574319	0	0	0.01566	0.00195495	0.0023784	0.0253092	0.0330192	0	0	0	0	0	0.0307763	0	0	0.0824642	0.0398731	0.0400511	0.0509301	0.00652443	0.0470066	0	0.0410926	0.0384975	0	0.153779	0.0538514	0.10303	0.0350763	0.0317529	0	0.0191559	0.0357983	0	0.00222353	0
Supplementary file 3: Correlation coefficients of each node in the network analysis of female participants.
